# Supplementary material for: Genetic scores for predicting longevity in the Croatian oldest-old population
Source: PLoS One. 2023 Feb 3;18(2):e0279971. doi: 10.1371/journal.pone.0279971 (PMC9897585; doi:10.1371/journal.pone.0279971)
Supplement: S1 Table — (XLSX) [file pone.0279971.s001.xlsx]

## Sheet: List1
S1 Table. Information about the selected SNPs: rs code, nearest gene, chromosome position, references for literature sources in which association with longevity was reported; along with data that refers to the studied Croatian population: alleles (major/minor), minor allele frequencies (MAF), genotyping success rate, Hardy-Weinberg equilibrium (HWE).
SNP	Closest gene	Chromosome position	Alleles (major/minor) in Croatian oldest-old population	MAF	Genotyping success rate	HWE p value (Yate's correction*)	Literature source for association with longevity
rs225119	PARK7	1:8044361	C/T	0.425	0.978593	0.81454	[1]
rs2360675	KLF7	2:208059640	C/A	0.491	0.972477	0.94693	[2]
rs12696304	TERC	3:169481271	C/G	0.259	0.963303	0.66292	[3–5]
rs3772190	TERC	3:169500487	G/A	0.228	0.966361	0.74402	[3]
rs16847897	TERC	3:169568116	G/C	0.292	0.978593	0.99628	[4–6]
rs572169	GHSR	3:172165727	C/T	0.275	0.963303	0.33245	[7]
rs33954691	TERT	5:1255520	G/A	0.103	0.966361	0.715 (0.862)	[3,5]
rs2706372	RAD50/IL13 region	5:131935477	C/T	0.272	0.960245	0.9968	[8]
rs2149954	LINC02227	5:157820602	C/T	0.38	0.981651	0.29106	[9]
rs12203592	IRF4	6:396321	C/T	0.074	0.975535	0.582 (0.803)	[10]
rs1800629	TNF-α	6:31543031	G/A	0.126	0.972477	0.31795	[11]
rs12206094	FOXO3A	6:108906200	C/T	0.295	0.963303	0.92511	[12,13]
rs2802292	FOXO3A	6:108908518	T/G	0.424	0.981651	0.7101	[12,14–18]
rs2764264	FOXO3A	6:108934461	T/C	0.331	0.948012	0.88891	[12,14–17]
rs10457180	FOXO3A	6:108965039	A/G	0.329	0.963303	0.74459	[13,18,19]
rs13217795	FOXO3A	6:108974098	T/C	0.324	0.963303	0.5843	[12,14–17]
rs4946935	FOXO3A	6:109000742	G/A	0.298	0.978593	0.9911	[20,21]
rs9456497	IGF2R	6:160443428	A/G	0.191	0.969419	0.85369	[7,22]
rs10455872	LPA	6:161010118	A/G	0.036	0.969419	0.039 (0.209)	[23–25]
rs1800795	IL6	7:22766645	G/C	0.448	0.948012	0.56212	[26,27]
rs2069837	IL6	7:22768027	A/G	0.077	0.969419	0.781 (0.942)	[28,29]
rs2267723	GHRHR	7:31006942	A/G	0.444	0.95107	0.99855	[1,7]
rs13251813	WRN	8:30964211	C/T	0.047	0.975535	0.934 (0.970)	[7]
rs4977756	CDKN2B/ANRIL	9:22068652	A/G	0.399	0.966361	0.95852	[23]
rs1333049	TP53/CDKN2A	9:22125503	G/C	0.47	0.972477	0.31889	[18,23,30,31]
rs4837525	PAPPA	9:119038558	G/A	0.373	0.960245	0.68613	[1]
rs533984	MRE11A	11:94199272	G/A	0.396	0.960245	0.58884	[1]
rs17202060	TXNRD1	12:104730846	C/T	0.336	0.960245	0.81174	[1]
rs3184504	SH2B3/ATXN2	12:111884608	T/C	0.484	0.966361	0.99984	[18,23,25,32]
rs1207362	KLOTHO	13:33612839	G/T	0.312	0.960245	0.66854	[7]
rs9536314	KLOTHO	13:33628138	T/G	0.118	0.981651	0.17319	[33–35]
rs9527025	KLOTHO	13:33628193	G/C	0.118	0.981651	0.17319	[36–38]
rs2229765	IGF1R	15:99478225	G/A	0.436	0.957187	0.85093	[26,39]
rs12437963	IGF1R	15:99496859	A/G	0.144	0.975535	0.95957	[1]
rs1042522	TP53	17:7579472	C/G	0.238	0.975535	0.44819	[40,41]
rs2078486	TP53	17:7583083	G/A	0.077	0.969419	0.996 (0.959)	[1]
rs107251	SIRT6	19:4176085	C/T	0.101	0.981651	0.984 (0.993)	[27,42]
rs2075650	TOMM40	19:45395619	A/G	0.142	0.981651	0.77642	[18,43–45]
rs429358	APOE	19:45411941	T/C	0.081	0.948012	1.000 (0.941)	[27,29,46–48]
rs7412	APOE	19:45412079	C/T	0.076	0.963303	0.644 (0.850)	[29,46]
rs4420638	APOC1	19:45422946	A/G	0.117	0.963303	0.93878	[18,45,47]
rs50871	ERCC2	19:45862515	A/C	0.46	0.966361	0.90202	[1]
rs6067484	PTPN1	20:49152783	A/G	0.279	0.963303	0.79566	[1]
* Yate's correction for continuity was applied for cases where observed number of individuals in one of the cells of the Punnet Square was smaller than 5.
References:
1	Dato S, Soerensen M, De Rango F, Rose G, Christensen K, Christiansen L, et al. The genetic component of human longevity: New insights from the analysis of pathway-based SNP-SNP interactions. Aging Cell. 2018 Jun 1;17(3):1–12.
2	Harris SE, Hagenaars SP, Davies G, Hill WD, Liewald DCM, Ritchie SJ, et al. Molecular genetic contributions to self-rated health. Int J Epidemiol. 2017 Jun 1;46(3):994–1009.
3	Soerensen M, Thinggaard M, Nygaard M, Dato S, Tan Q, Hjelmborg J, et al. Genetic variation in TERT and TERC and human leukocyte telomere length and longevity: a cross-sectional and longitudinal analysis. Aging Cell. 2012 Apr;11(2):223–7.
4	Codd V, Mangino M, Van Der Harst P, Braund PS, Kaiser M, Beveridge AJ, et al. Common variants near TERC are associated with mean telomere length. Nat Genet. 2010 Mar;42(3):197–9.
5	Scarabino D, Peconi M, Pelliccia F, Corbo RM. Analysis of the Association Between TERC and TERT Genetic Variation and Leukocyte Telomere Length and Human Lifespan—A Follow-Up Study. Genes (Basel). 2019 Jan 25;10(2):82.
6	Shen Q, Zhang Z, Yu L, Cao L, Zhou D, Kan M, et al. Common variants near TERC are associated with leukocyte telomere length in the Chinese Han population. Eur J Hum Genet. 2011 Jun;19(6):721–3.
7	Soerensen M, Dato S, Tan Q, Thinggaard M, Kleindorp R, Beekman M, et al. Human longevity and variation in GH/IGF-1/insulin signaling, DNA damage signaling and repair and pro/antioxidant pathway genes: Cross sectional and longitudinal studies. Exp Gerontol. 2012;47(5):379–87.
8	Flachsbart F, Ellinghaus D, Gentschew L, Heinsen FA, Caliebe A, Christiansen L, et al. Immunochip analysis identifies association of the RAD50/IL13 region with human longevity. Aging Cell. 2016 Jun 1;15(3):585–8.
9	Deelen J, Beekman M, Uh HW, Broer L, Ayers KL, Tan Q, et al. Genome-wide association meta-analysis of human longevity identifies a novel locus conferring survival beyond 90 years of age. Hum Mol Genet. 2014;23(16):4420–32.
10	Law MH, Medland SE, Zhu G, Yazar S, Viñuela A, Wallace L, et al. Genome-Wide Association Shows that Pigmentation Genes Play a Role in Skin Aging. J Invest Dermatol. 2017 Sep 1;137(9):1887–94.
11	Yao S, Zhu YS, Shi GP, Guo JH, Wang ZD, Chu XF, et al. Associations of TNF-Α −308 G&gt;A and TNF-Β 252 A&gt;G with Physical Function and BNP—Rugao Longevity and Ageing Study. J Nutr Health Aging. 2020 Mar 12;24(3):358–63.
12	Soerensen M, Dato S, Christensen K, McGue M, Stevnsner T, Bohr VA, et al. Replication of an association of variation in the FOXO3A gene with human longevity using both case–control and longitudinal data. Aging Cell. 2010 Dec 1;9(6):1010–7.
13	Flachsbart F, Dose J, Gentschew L, Geismann C, Caliebe A, Knecht C, et al. Identification and characterization of two functional variants in the human longevity gene FOXO3. Nat Commun. 2017 Dec 1;8(1):1–12.
14	Willcox BJ, Donlon TA, He Q, Chen R, Grove JS, Yano K, et al. FOXO3A genotype is strongly associated with human longevity. Proc Natl Acad Sci U S A. 2008;105(37):13987–92.
15	Anselmi CV, Malovini A, Roncarati R, Novelli V, Villa F, Condorelli G, et al. Association of the FOXO3A locus with extreme longevity in a Southern Italian centenarian study. Rejuvenation Res. 2009 Apr;12(2):95–103.
16	Flachsbart F, Caliebe A, Kleindorp R, Blanché H, von Eller-Eberstein H, Nikolaus S, et al. Association of FOXO3A variation with human longevity confirmed in German centenarians. Proc Natl Acad Sci. 2009 Feb 24;106(8):2700–5.
17	Bao JM, Song XL, Hong YQ, Zhu HL, Li C, Zhang T, et al. Association between FOXO3A gene polymorphisms and human longevity: A meta-analysis. Asian J Androl. 2014 May 1;16(3):446–52.
18	Pilling LC, Atkins JL, Bowman K, Jones SE, Tyrrell J, Beaumont RN, et al. Human longevity is influenced by many genetic variants: evidence from 75,000 UK Biobank participants. Aging (Albany NY). 2016 Mar 1;8(3):547–60.
19	Broer L, Buchman AS, Deelen J, Evans DS, Faul JD, Lunetta KL, et al. GWAS of Longevity in CHARGE Consortium Confirms APOE and FOXO3 Candidacy. Journals Gerontol Ser A. 2015 Jan 1;70(1):110–8.
20	Pawlikowska L, Hu D, Huntsman S, Sung A, Chu C, Chen J, et al. Association of common genetic variation in the insulin/IGF1 signaling pathway with human longevity. Aging Cell. 2009 Aug 31;8(4):460–72.
21	Soerensen M, Nygaard M, Dato S, Stevnsner T, Bohr VA, Christensen K, et al. Association study of FOXO3A SNPs and aging phenotypes in Danish oldest-old individuals. Aging Cell. 2015 Feb 2;14(1):60–6.
22	Li N, Luo H, Liu X, Ma S, Lin H, Chen R, et al. Association study of polymorphisms in FOXO3, AKT1 and IGF-2R genes with human longevity in a Han Chinese population. Oncotarget. 2016 Jan 5;7(1):23–32.
23	Fortney K, Dobriban E, Garagnani P, Pirazzini C, Monti D, Mari D, et al. Genome-Wide Scan Informed by Age-Related Disease Identifies Loci for Exceptional Human Longevity. Plos Genet. 2015 Dec 17;11(12):e1005728–e1005728.
24	Joshi PK, Pirastu N, Kentistou KA, Fischer K, Hofer E, Schraut KE, et al. Genome-wide meta-analysis associates HLA-DQA1/DRB1 and LPA and lifestyle factors with human longevity. Nat Commun. 2017 Oct 13;8(1):1–13.
25	Pilling LC, Kuo CL, Sicinski K, Tamosauskaite J, Kuchel GA, Harries LW, et al. Human longevity: 25 genetic loci associated in 389,166 UK biobank participants. Aging (Albany NY). 2017 Dec 1;9(12):2504–20.
26	Albani D, Batelli S, Polito L, Vittori A, Pesaresi M, Gajo GB, et al. A polymorphic variant of the insulin-like growth factor 1 (IGF-1) receptor correlates with male longevity in the Italian population: A genetic study and evaluation of circulating IGF-1 from the “treviso Longeva (TRELONG)” study. BMC Geriatr. 2009;9(1):1–7.
27	Soerensen M, Dato S, Tan Q, Thinggaard M, Kleindorp R, Beekman M, et al. Evidence from case–control and longitudinal studies supports associations of genetic variation in APOE, CETP, and IL6 with human longevity. Age (Omaha. 2013 Apr 12;35(2):487–500.
28	Zeng Y, Nie C, Min J, Liu X, Li M, Chen H, et al. Novel loci and pathways significantly associated with longevity. Sci Rep. 2016 Feb 25;6(February):1–13.
29	Deelen J, Evans DS, Arking DE, Tesi N, Nygaard M, Liu X, et al. A meta-analysis of genome-wide association studies identifies multiple longevity genes. Nat Commun. 2019 Dec 14;10(1):3669.
30	Emanuele E, Fontana JM, Minoretti P, Geroldi D. Preliminary evidence of a genetic association between chromosome 9p21.3 and human longevity. Rejuvenation Res. 2010 Feb 1;13(1):23–6.
31	Pinós T, Fuku N, Cámara Y, Arai Y, Abe Y, Rodríguez-Romo G, et al. The rs1333049 polymorphism on locus 9p21.3 and extreme longevity in Spanish and Japanese cohorts. Age (Omaha). 2014;36(2):933–43.
32	Kuo C-L, Joaquim M, Kuchel GA, Ferrucci L, Harries LW, Pilling LC, et al. The Longevity-Associated SH2B3 (LNK) Genetic Variant: Selected Aging Phenotypes in 379,758 Subjects. Le Couteur D, editor. Journals Gerontol Ser A. 2020 Sep 16;75(9):1656–62.
33	Almeida OP, Morar B, Hankey GJ, Yeap BB, Golledge J, Jablensky A, et al. Longevity Klotho gene polymorphism and the risk of dementia in older men. Maturitas. 2017 Jul 8;101:1–5.
34	Tindale LC, Leach S, Spinelli JJ, Brooks-Wilson AR. Lipid and Alzheimer’s disease genes associated with healthy aging and longevity in healthy oldest-old. Oncotarget. 2017 Mar 1;8(13):20612–21.
35	Zhu Z, Xia W, Cui Y, Zeng F, Li Y, Yang Z, et al. Klotho gene polymorphisms are associated with healthy aging and longevity: Evidence from a meta-analysis. Mech Ageing Dev. 2019 Mar 1;178:33–40.
36	Arking DE, Krebsova A, Macek M, Macek M, Arking A, Mian IS, et al. Association of human aging with a functional variant of klotho. Proc Natl Acad Sci. 2002 Jan 22;99(2):856–61.
37	Wolf EJ, Morrison FG, Sullivan DR, Logue MW, Guetta RE, Stone A, et al. The goddess who spins the thread of life: Klotho, psychiatric stress, and accelerated aging. Brain Behav Immun. 2019 Aug 1;80(March):193–203.
38	Pereira RMR, Freitas TQ, Franco AS, Takayama L, Caparbo VF, Domiciano DS, et al. KLOTHO polymorphisms and age-related outcomes in community-dwelling older subjects: The São Paulo Ageing &amp; Health (SPAH) Study. Sci Rep. 2020 Dec 22;10(1):8574.
39	Bonafè M, Barbieri M, Marchegiani F, Olivieri F, Ragno E, Giampieri C, et al. Polymorphic Variants of Insulin-Like Growth Factor I (IGF-I) Receptor and Phosphoinositide 3-Kinase Genes Affect IGF-I Plasma Levels and Human Longevity: Cues for an Evolutionarily Conserved Mechanism of Life Span Control. J Clin Endocrinol Metab. 2003 Jul 1;88(7):3299–304.
40	Ørsted DD, Bojesen SE, Tybjærg-Hansen A, Nordestgaard BG. Tumor suppressor p53 Arg72Pro polymorphism and longevity, cancer survival, and risk of cancer in the general population. J Exp Med. 2007 May 29 ;204(6):1295–301.
41	Dato S, Crocco P, D’Aquila P, de Rango F, Bellizzi D, Rose G, et al. Exploring the role of genetic variability and lifestyle in oxidative stress response for healthy aging and longevity. Int J Mol Sci. 2013 Aug 8;14(8):16443–72.
42	TenNapel MJ, Lynch CF, Burns TL, Wallace R, Smith BJ, Button A, et al. SIRT6 Minor Allele Genotype Is Associated with &gt;5-Year Decrease in Lifespan in an Aged Cohort. Nazir A, editor. PLoS One. 2014 Dec 26;9(12):e115616.
43	Deelen J, Beekman M, Uh HW, Helmer Q, Kuningas M, Christiansen L, et al. Genome-wide association study identifies a single major locus contributing to survival into old age; the APOE locus revisited. Aging Cell. 2011;10(4):686–98.
44	Sebastiani P, Bae H, Sun FX, Andersen SL, Daw EW, Malovini A, et al. Meta‐analysis of genetic variants associated with human exceptional longevity. Aging (Albany NY. 2013 Sep 1;5(9):653–61.
45	Fortney K, Dobriban E, Garagnani P, Pirazzini C, Monti D, Mari D, et al. Genome-Wide Scan Informed by Age-Related Disease Identifies Loci for Exceptional Human Longevity. PLoS Genet. 2015;11(12):1–23.
46	Napolioni V, Giannì P, Carpi FM, Predazzi IM, Lucarini N. APOE haplotypes are associated with human longevity in a Central Italy population: Evidence for epistasis with HP 1/2 polymorphism. Clin Chim Acta. 2011 Sep 18;412(19–20):1821–4.
47	Beekman M, Blanché H, Perola M, Hervonen A, Bezrukov V, Sikora E, et al. Genome-wide linkage analysis for human longevity: Genetics of healthy aging study. Aging Cell. 2013;12(2):184–93.
48	Timmers PRHJ, Wilson JF, Joshi PK, Deelen J. Multivariate genomic scan implicates novel loci and haem metabolism in human ageing. Nat Commun. 2020;11(1):1–10.
