# Supplementary material for: Genetic scores for predicting longevity in the Croatian oldest-old population
Source: PLoS One. 2023 Feb 3;18(2):e0279971. doi: 10.1371/journal.pone.0279971 (PMC9897585; doi:10.1371/journal.pone.0279971)
Supplement: S2 Table — (XLSX) [file pone.0279971.s002.xlsx]

## Sheet: List1
S2 Table. Results of univariate binary logistic regression analysis for cut-off ages at death.
SNP	Closest gene	p-value univariate (90.0+ yrs)	p-value univariate (95.0+ yrs)
rs225119	PARK7	0.796	0.42
rs2360675	KLF7	0.93	0.763
rs12696304	TERC	0.199	0.815
rs3772190	TERC	0.047	0.98
rs16847897	TERC	0.011	0.538
rs572169	GHSR	0.587	0.581
rs33954691	TERT	0.088	0.773
rs2706372	RAD50/IL13 region	0.488	0.41
rs2149954	LINC02227	0.426	0.714
rs12203592	IRF4	0.401	0.058
rs1800629	TNF-α	0.036	0.479
rs12206094	FOXO3A	0.05	0.668
rs2802292	FOXO3A	0.703	0.211
rs2764264	FOXO3A	0.427	0.842
rs10457180	FOXO3A	0.5	0.65
rs13217795	FOXO3A	0.41	0.955
rs4946935	FOXO3A	0.054	0.688
rs9456497	IGF2R	0.863	0.366
rs10455872	LPA	0.318	0.746
rs1800795	IL6	0.453	0.84
rs2069837	IL6	0.407	0.89
rs2267723	GHRHR	0.009	0.759
rs13251813	WRN	0.152	0.915
rs4977756	CDKN2B/ANRIL	0.946	0.937
rs1333049	TP53/CDKN2A	0.575	0.905
rs4837525	PAPPA	0.54	0.132
rs533984	MRE11A	0.659	0.284
rs17202060	TXNRD1	0.052	0.387
rs3184504	SH2B3/ATXN2	0.309	0.111
rs1207362	KLOTHO	0.783	0.766
rs9536314	KLOTHO	0.146	0.339
rs9527025	KLOTHO	0.146	0.339
rs2229765	IGF1R	0.205	0.531
rs12437963	IGF1R	0.552	0.999
rs1042522	TP53	0.091	0.126
rs2078486	TP53	0.875	0.207
rs107251	SIRT6	0.422	0.612
rs2075650	TOMM40	0.225	0.176
rs429358	APOE	0.246	0.037
rs7412	APOE	0.01	0.283
rs4420638	APOC1	0.493	0.172
rs50871	ERCC2	0.103	0.718
rs6067484	PTPN1	0.898	0.107
