# Supplementary material for: Genetic scores for predicting longevity in the Croatian oldest-old population
Source: PLoS One. 2023 Feb 3;18(2):e0279971. doi: 10.1371/journal.pone.0279971 (PMC9897585; doi:10.1371/journal.pone.0279971)
Supplement: S3 Table — (XLSX) [file pone.0279971.s003.xlsx]

## Sheet: Sheet1
S3 Table. Means, standard deviations and differences in genetic longevity scores between sexes calculated using Student's t-test.
		uGLS90	uGLS95	wGLS90	wGLS95
Total (N=314)	Mean	7.86943	4.37898	14.3366	11.1118
	Std. Dev.	2.55148	1.51024	5.13173	3.73158
Men (N=80)	Mean	7.5875	4.35	13.8712	11.0113
	Std. Dev.	2.65623	1.44169	5.24054	3.51596
Women (N=234)	Mean	7.96581	4.38889	14.4956	11.1461
	Std. Dev.	2.51325	1.53585	5.09561	3.80915
T-test between sexes	p-value	0.253	0.843	0.348	0.781
